# Supplementary material for: Oral Health Trends and Challenges in North and West Africa: A Systematic Review of Cross-Sectional Studies
Source: Healthcare (Basel). 2026 Mar 23;14(6):821. doi: 10.3390/healthcare14060821 (PMC13026218; doi:10.3390/healthcare14060821)
Supplement: Supplementary file 1 [file healthcare-14-00821-s001.zip]

Archive with 2 entries (2 files):
- healthcare-4162429-supplementary file S1.pdf
- healthcare-4162429-supplementary file S2.pdf
